# Supplementary material for: Host’s demand for essential amino acids is compensated by an extracellular bacterial symbiont in a hemipteran insect model
Source: Front Physiol. 2022 Sep 30;13:1028409. doi: 10.3389/fphys.2022.1028409 (PMC9561257; doi:10.3389/fphys.2022.1028409)
Supplement: Supplementary file 1 [file DataSheet1.xlsx]

## Sheet: TableS1
Supplementary Table S1. Calculation of relative adequacy of dietary amino acids against the stinkbug body protein composition
	Relative composition (%) of protein amino acids in the whole body of fourth instar nymph (A)*		Relative composition (%) of free amino acids in phloem sap (B)*			Relative adequacy (%) = (B) / (A)*
Amino acid			Kudzu	Soybean		Kudzu	Soybean
Gly	8.61 ± 0.31		11.41 ± 0.92	11.02 ± 2.35		132.53 ± 10.74	0.92 ± 2.35
Ala	14.21 ± 0.50		11.27 ± 1.15	7.80 ± 1.31		79.31 ± 8.07	1.15 ± 1.31
Ser	6.55 ± 0.35		30.27 ± 0.63	23.77 ± 4.02		462.05 ± 9.66	0.63 ± 4.02
Asp+Asn	7.37 ± 0.48		15.65 ± 2.07	27.45 ± 5.35		212.45 ± 28.07	2.07 ± 5.35
Glu+Asn	10.32 ± 0.82		3.92 ± 0.46	5.73 ± 1.02		38.04 ± 4.43	0.46 ± 1.02
Pro	7.05 ± 1.00		8.01 ± 2.81	2.28 ± 0.23		113.64 ± 39.81	2.81 ± 0.23
Thr	4.03 ± 0.39		1.39 ± 0.23	3.61 ± 0.32		34.57 ± 5.79	0.23 ± 0.32
Lys	4.67 ± 0.76		2.00 ± 0.11	2.28 ± 0.58		42.89 ± 2.43	0.11 ± 0.58
His	2.87 ± 0.22		2.94 ± 0.21	2.74 ± 0.14		102.38 ± 7.23	0.21 ± 0.14
Arg	5.84 ± 0.70		0.42 ± 0.05	0.84 ± 0.22		7.26 ± 0.87	0.05 ± 0.22
Val	7.60 ± 0.35		6.08 ± 0.47	5.96 ± 0.88		80.00 ± 6.24	0.47 ± 0.88
Leu	6.46 ± 0.39		1.61 ± 0.26	1.63 ± 0.47		24.94 ± 3.99	0.26 ± 0.47
Ile	3.43 ± 0.32		2.08 ± 0.06	2.24 ± 0.21		60.80 ± 1.80	0.06 ± 0.21
Phe	3.63 ± 0.38		0.55 ± 0.09	0.60 ± 0.17		15.14 ± 2.35	0.09 ± 0.17
Tyr	3.43 ± 0.15		1.63 ± 0.13	1.59 ± 0.16		47.64 ± 3.88	0.13 ± 0.16
Met	0.97 ± 0.09		0.29 ± 0.01	0.27 ± 0.05		29.76 ± 1.45	0.01 ± 0.05
Cys	0.18 ± 0.11		0.46 ± 0.09	0.18 ± 0.05		260.14 ± 51.65	0.09 ± 0.05
*mean ± s.e.m (N = 6)

## Sheet: TableS2
Supplementary Table S2. Sugar composition in the hemolymph of adult M. puctatissima
Class	Compound	Content (mM) *	Proportion (%)
Pentose	Ribose	ND	-
	Arabinose	ND	-
Hexose	Glucose	ND	-
	Fructose	ND	-
	Mannose	ND	-
	Galactose	ND	-
Hexosamine	Glucosamine	0.28 + 0.02	0.253955
	N-acetylglucosamine	0.04 + 0.02	0.0344918
Disaccharide	Sucrose	ND	-
	Trehalose	110.48 + 18.87	99.6954
*mean + s.e.m, N = 4
